# Supplementary material for: Co-Occurrence of Mycotoxins in the Diet and in the Milk of Dairy Cows from the Southeast Region of Brazil
Source: Toxins (Basel). 2024 Nov 15;16(11):492. doi: 10.3390/toxins16110492 (PMC11598312; doi:10.3390/toxins16110492)
Supplement: Supplementary file 1 [file toxins-16-00492-s001.zip]

Archive with 1 entries (1 files):
- toxins-3286160-Supplementary.pdf
